# Supplementary material for: GATA3 induces mitochondrial biogenesis in primary human CD4+ T cells during DNA damage
Source: Nat Commun. 2021 Jun 7;12:3379. doi: 10.1038/s41467-021-23715-7 (PMC8184923; doi:10.1038/s41467-021-23715-7)
Supplement: Supplementary file 4 — Source data [file 41467_2021_23715_MOESM4_ESM.xlsx]

## Sheet: Fig 1
A	CD4+ GATA3 expression MFI relative to Naïve subset in CD4+CD27/CD45RA defined subsets									B	MFI GATA3 in CD4+ CD28- CCR4 CCR6 CXCR3 definded subsets
	Naive	CM	EM	EMRA							- Th1	+ Th1	-Th17/Th1	+Th17Th1	-Th2	+Th2	-Th17	+Th17
	1	1.10044	1.37991	1.11354							717	2225	1189	3127	1527	3497	1306	3748
	1	1.24985	1.02261	1.53913							861	1420	1286	2305	1199	2026	2543	2752
	1	1.51515	1.95056	2.05742							1174	1811	2146	2438	1820	2148	1183	1638
	1	1.23892	1.67857	2.19828							1067	2010	2312	2760	1203	1920	1902	2509
	1	0.854103	1.21793	1.30395							1305	1830	1730	1930	1930	2794	1740	2294
	1	1.27966	2.04661	2.4661
	1	1.27852	2.01342	2.51678						D	MFI Mitotracker in CD4+CD28- CCR4 CCR6 CXCR3 defined subsets
	1	1.17563	1.41577	2.06452							Th1-	Th1+	Th1/Th17-	Th1/Th17+	Th2-	Th2+	Th17-	Th17+
											5261	17318	2154	18889	9681	15564	1934	19675
C	MFI Mitotracker CD4+ CD27/CD45RA defined subsets										9543	17232	19663	39767	13154	14770	7681	17545
	Naive	CM	EM	EMRA							7219	19965	18873	55949	8945	20811	10736	42549
	1449	2071	2573	6239							6023	22047	7930	24095	10284	27484	12849	30248
	2407	3293	1981	6254							1039	29406	5034	15038	6792	12948	18394	13985
	2342	1517	2348	2442
	3207	3585	8003	9435
	1408	1544	3194	4468
	3582	4372	3905	5483						G	MFI PGC1a in CD4+CD27/CD45RA definded subsets
	2606	3031	6102	8170							Naive	CM	EM	EMRA
	1582	1423	4795	4754							339	359	363	610
	2903	4257	4930	4105							1837	1977	1317	2351
	2597	3411	5873	4571							694	844	925	1010
	3592	4930	6008	6668							682	775	808	905
	3102	3874	4823	5002							556	755	819	692
	2734	3694	7924	3167							1353	1211	1532	1895
	2940	2540	2765	2995							1181	1010	1295	1579
											1209	1310	1573	1106
F	Number of mitochondria from 20 different EM images from 3 people
	N	CM	EM	EMRA
	5	11	10	15
	4	9	8	13
	3	6	9	11
	6	10	10	10
	4	4	11	10
	5	6	8	11
	7	5	16	8
	7	6	8	5
	2	5	7	8
	3	9	11	17
	4	3	9	13
	5	4	8	11
	5	5	7	12
	8	7	12	8
	6	7	9	9
	9	3	9	16
	6	4	7	9
	4	6	4	8
	6	7	8	5
	5	8	11	12

## Sheet: Fig 2
A	%TMRE staining in CD4+ CD27/CD45RA defined subsets split by high, int, and low expression
		Low					Intermediate					high
	N	2	6	12	17	21	84	84	88	82	78	14	10	0.18	0.2	1
	CM	14	17	14	13	21	81	79	86	86	79	5	4	0.38	0.18	0.65
	EM	4	11	26	14	17	63	45	53	58	66	33	44	21	28	17
	EMRA	2	3	4	1	3	37	17	26	65	28	61	80	70	34	69
B	MFI DHE staining CD4+CD27/CD45RA subsets					ratio DHE/mitotracker
	N	CM	EM	EMRA		N	CM	EM	EMRA
	774	688	1179	2217		0.194	0.157	0.257	0.404
	564	741	925	1783		0.216	0.244	0.419	0.36
	390	494	734	1455		0.246	0.347	0.39	0.274
	816	645	1856	2471		0.281	0.151	0.236	0.395
	1587	1568	1758	2434		0.611	0.459	0.604	0.681
	946	958	1123	1945		0.361	0.416	0.541	0.527
	891	1045	1254	1795		0.445	0.379	0.362	0.411
C	Sea horse data CD4+ CD27/CD45RA subsets
	Time (mins)	CD4 N					CD4 CM					CD4 EM				CD4 EMRA
	3	72	55	40	52	50	75	65	55	36	72	75	66	63	22	65	63	104	47
	7	72	56	38	46	42	75	63	54	37	71	73	64	61	20	66	59	97	47
	19	69	53	36	42	39	69	61	53	34	65	72	66	64	20	68	57	93	44
	26	62	52	18	25	25	39	30	19	21	51	29	15	17	-35	18	27	75	8
	34	56	52	14	18	17	37	28	19	2	48	37	25	23	-29	20	30	71	9
	41	51	42	10	12	10	37	27	20	3	45	33	18	20	-33	15	26	73	8
	50	103	105	102	132	115	140	180	168	153	136	150	182	164	168	185	101	132	103
	57	92	91	79	106	94	111	146	103	111	97	136	151	136	95	140	94	118	71
	65	86	79	76	93	86	106	129	117	87	107	120	128	110	84	140	92	115	83
	72	54	46	16	24	9	31	29	25	9	42	41	33	36	-19	27	35	73	12
	80	54	44	16	21	10	30	30	25	7	42	36	21	21	-26	17	34	69	12
	88	55	48	15	24	11	26	20	19	2	38	38	24	22	-28	19	30	67	13
D	Basal OCR average of 4 separated expts carried out using 4 individuals								E	Basal ECAR average of 4 separated expts carried out using 4 individuals
	N	CM	EM	EMRA						N	CM	EM	EMRA
	52	71	71.5	61.5						3	3.75	4.75	4.25
	46.75	58.25	63.5	69.5						3.25	3	4	4.3
	44	54.5	64	62.75						4	3	4.75	4.5
	42.75	65.75	65.5	61.5						3.75	3.5	5.5	5.25
F	SRC average of 4 separated expts carried out using 4 individuals
	N	CM	EM	EMRA
	44.5	68.25	76.5	91.75
	41	78.25	82.25	77.5
	57.75	66.5	70.5	64.25
	51	64	78	80

## Sheet: Fig 3
A	Linear regression of H2AX vs CD4+CD27/CD45RA subsets						B	%H2AX in CD4+CD27/CD45RA subsets +/- H202
	H2AX	4N	4CM	4EM	4EMRA			N	N ROS	CM	CM ROS	EM	EM ROS	EMRA	EMRA ROS
	1.23	188.084						8.84	25.1	12.5	22.4	12.3	22	25.2	30.4
	0.6	145.363						3.54	13.9	7.94	11	9.72	18	19.6	36
	0.6	213.185						11.9	19.8	8.53	18.4	7.96	16	21	37
	0.2	100						6.02	15.3	11	14	10	19	29	43
	0.9		197.015
	1.8		258.859				G	MFI GATA3 CD4+ T cells with hydroyurea and ATR inhibitor
	3.4		222.849					CTRL	HU+	HU+ iATR
	2.4		160					2328	3441	1877
	7.8			287.922				1989	3078	2088
	7.6			305.222				1247	2792	1762
	19.1			246.394				1970	2508	1598
	13			210
	17.9				372.861			MFI mitoracker CD4+ T cells with hydroxyurea and ATR inhibitor
	22.6				458.007			CTRL	HU+	HU+ iATR
	20.5				297.423			3379	5313	4202
	28				410			2911	4325	2788
								3226	4299	3427
								2773	4920	3120
								2102	4120	2134
C									F

## Sheet: Fig 4
A	MFI PGC1a with GATA3 siRNA			B	MFI mitotracker with GATA3 siRNA			D	% TMRE with GATA3 siRNA
	Scrambled	GATA3			Scrambled	GATA3			Scrambled siRNA			GATA3 siRNA
	679	483			3612	1917			Low	Int	High	Low	Int	High
	982	823			2438	1342			23.1	24.6	52.2	59.7	21.7	18.6
	1363	1285			2060	1952			3.72	27	69.2	58.2	25.3	16.4
	899	803			1615	1515			3.29	26.3	70.4	43.9	33.4	22.7
	1006	937			2799	2179			17.5	46.1	37.7	52	37.5	12
					3259	2815			20.3	19.6	60.1	54	30.7	16.9
									16.5	38	44.8	32.4	40.7	26.1
E	Seahorse data showing OCR timecourse in CD4+T cells with GATA3 siRNA
	Time (minutes)	CD4 GATA3 siRNA					CD4 Ctrl siRNA
	1.88452	31.4764	24.5626	49.4113	38.4124	44.7934	53.5607	50.6974	72.9298	68.114	55.4616
	9.46127	30.8527	22.9604	46.9794	37.1968	43.546	51.8276	48.7476	71.6934	66.893	53.5006
	17.0428	30.1869	22.3039	46.2275	37.762	43.0537	52.0824	50.4221	73.1232	66.9771	53.361
	24.6139	30.9327	21.8789	45.8255	38.588	43.2347	52.6907	50.8597	74.2378	67.0683	53.7783
	32.2919	18.1623	6.68197	3.34895	22.4838	32.654	21.2694	24.012	47.2481	39.0591	20.6309
	39.8708	18.1592	7.81718	3.66419	23.1369	32.8704	21.5659	23.0253	46.1177	35.3282	21.5666
	47.4204	17.001	6.84214	3.37007	22.0497	32.3291	22.4099	23.4248	45.1659	-15.661	20.9711
	55.0814	34.4175	33.4755	-1.53549	40.9468	47.6152	79.3116	113.976	113.082	72.757	89.6839
	62.6379	28.1346	26.3578	-2.55558	33.0367	40.5713	65.5683	88.076	86.4926	59.169	72.6944
	70.2197	23.2983	22.1438	-1.84803	28.6219	36.5077	55.4435	77.2334	70.495	51.3472	60.9478
	77.8676	6.47965	0.114123	-5.19643	-1.24443	2.78205	7.67572	0.439876	0.967513	13.5539	-2.67107
	85.4395	6.55511	1.7018	-4.7656	-1.14666	5.03059	8.8637	5.93006	4.03151	12.4201	-0.031461
	93.0099	5.92927	0.495627	-5.39757	-1.89064	4.804	9.49066	7.25286	3.17521	8.52828	-0.635829
F	ECAR in CD4+ T cells after GATA3 siRNA					G	%pAMPK ex viv+H35o with hydroxyurea
	CD4	CD4 oligo	siRNA	siRNA oligo			HU-	HU+
	11.8396	16.6884	4.9557	5.51738			7	17
	10.4544	14.8291	4.08212	5.80599			2	12
	10.3553	17.4064	3.9189	5.30373			4	5
							8	9
							1	11
H	Relative mRNA expression
	GATA3 HU-	G HU+	PGC1 HU-	P HU+	NRF2 HU-	N HU+
	1	1.48253	1	64.6796	1	2.35905
	1	0.878204	1	125	1	0.975233
	1	0.686044	1	85.1791	1	2.59
	1	0.670657	1	56.277	1	1.77248
	1	1.46615	1	51.824	1	0.930262
I	relative mRNA expression with iAMPK				J	MFI GATA3 with iAMPK
	CTRL	HU	HU+ iAMPK			HU-	HU+	HU+ iAMPK
	1	64.6796	18.3033			2004	3009	1129
	1	125	17.4101			1998	2851	1107
	1	85.1791	24.7021			1163	2692	2087
	1	56.277	2.94188			2206	3478	1092

## Sheet: Supp Fig1
B	relative GATA3 mRNA expression CD4+ CD27/CD45RA subsets
	N	CM	EM	EMRA
	1	2.22167	2.39117	10.2
	1	2	6	15
	1	4	8	18
C	MFI GATA3 CD4+ CD27/CD45RA subsets with and with out stimulation
	N-	N+	CM-	CM+	EM-	EM+	EMRA-	EMRA+
	185	562	287	576	379	550	409	830
	270	483	305	490	344	424	444	707
	323	634	354	594	450	689	550	777
	204	392	230	620	490	710	510	680
	249	420	381	420	320	480	480	810
	299	582	260	520	290	580	420	750
	175	450	318	480	350	610	380	720
F	MFI GATA3 CD4+CD28+ CCR4 CCR6 CXCR3 subsets with and without hydroxyurea
	Th1-	Th1+	Th1/Th17-	Th1/Th17+	Th2-	Th2+	Th17-	Th17+
	292	152	164	11	160	10	118	2
	53	19	76	66	43	10	134	121
	142	128	96	56	22	72	123	74
	102	102	105	120	102	149	94	40
	99	128	130	97	59	112	102	86
	MFI Mitotracker CD4+CD28+ CCR4 CCR6 CXCR3 subsets with and without hydroxyurea
	- Th1	+ Th1	-Th17/Th1	+Th17Th1	-Th2	+Th2	-Th17	+Th17
	17829	17284	18758	19224	17827	18851	18518	19614
	23299	21255	26444	23761	22802	20335	25062	22626
	31897	32939	36474	37874	28448	30813	32305	35291
	28036	26869	23850	29474	30128	14019	23802	30193
	20489	20092	21048	21739	22034	23938	22098	24839

## Sheet: Supp Fig 2
A	CD8+ GATA3 expression MFI relative to Naïve subset in CD8+CD27/CD45RA defined subsets									B	MFI mitotracker CD4+ CD27/CD45RA subsets with and without stimulation
	Naive	CM	EM	EMRA							N-	N+	CM-	CM+	EM-	EM+	EMRA-	EMRA+
	1	1.03861	1.02703	1.03089							2817	3303	4157	4646	5050	4937	4516	7830
	1	1.13518	1.23019	1.31325							1283	2666	1451	3632	1868	6107	2604	4863
	1	1.2791	1.42777	1.33801							1979	2892	2074	3778	2526	8958	3193	8084
	1	0.99375	1.06458	1.04375							1135	2660	1444	2834	1996	6504	2229	8464
	1	0.898917	1.06137	1.02888							2957	2727	3154	5470	3722	4354	5123	8240
	1	1.29832	1.55882	1.55042							2611	2321	3026	2315	4320	3386	4478	8357
	1	1.25545	1.43614	1.51713							2771	2321	3177	2315	4334	3386	4886	6357
	1	1.0979	1.08042	1.09441							2649	2953	3629	4578	6012	7578	3240	9371
D	CD4+ PGC1a expression MFI relative to Naïve subset in CD4+CD27/CD45RA defined subsets
	N	CM	EM	EMRA
	1	8.79	7.69	9.97
	1	4.93	12.64	14.08
	1	3.01	9.28	15.73
E	Seahorse data from CD4+ T cells with and without stimulation
	Time (minutes)	CD4 no stim							CD4 stim
	1.87442	91.8166	90.211	97.2376	83.552	88.1924	85.4119	96.443	96.4987	97.6584	108.227	103.142	131.726	106.503	119.566
	9.40761	83.8173	85.1178	92.3024	73.7152	82.4141	80.403	89.8942	90.7854	89.9324	101.85	95.1656	118.2	97.5113	115.948
	16.9523	78.8888	83.0779	91.0004	71.0664	80.7316	77.9984	88.0458	89.2085	90.1369	101.495	92.0467	116.989	95.7848	113.833
	24.5398	81.3538	88.0551	90.5581	75.1481	81.0019	88.5955	99.374	70.882	74.2473	82.7059	72.2165	74.2962	66.6252	66.459
	32.0828	83.1098	88.8785	88.7535	76.769	81.5228	88.4065	99.6514	73.91	75.637	83.892	94.9288	77.8477	58.5691	68.5303
	39.621	83.5677	90.6566	89.1416	77.8541	82.8722	90.0603	100.824	77.0457	78.2165	86.9497	73.3382	80.7029	59.9453	71.6937
	47.2139	97.0762	125.916	131.33	91.6884	97.8338	123.654	142.562	212.378	215.122	212.877	204.656	232.261	200.581	173.428
	54.7371	104.306	128.436	132.763	98.8092	97.9905	128.583	147.018	177.192	186.669	177.539	164.868	189.567	184.528	146.206
	62.2504	103.844	134.324	135.491	91.3684	99.477	131.85	153.498	163.145	166.824	165.519	150.663	172.383	177.552	138.966
	69.8217	106.48	136.174	134.429	99.2823	92.9689	97.6294	142.874	104.514	100.127	88.842	81.337	78.5883	39.7549	79.0704
	77.3587	86.1009	104.372	108.531	92.6548	77.6734	88.8767	113.138	108.332	104.941	93.403	85.0142	85.8117	42.8301	81.452
	84.9043	77.5669	96.9084	94.4595	91.4695	72.708	85.7504	107.171	113.21	108.981	96.9172	88.3125	90.6628	44.4897	81.0718

## Sheet: Supp Fig 3
A	ratio PGC1a to bActin CD4+ T cell subsets					ratio GATA3 to bActin CD4+ T cell subsets
	N	CM	EM	EMRA		N	CM	EM	EMRA
	0.03	0.03	0.31	3.51		1.04219	1.24489	1.44328	2.0393
	1.09	1.63	2.2	4.6		2.08	3.71	3.82	4.07
	2.01	1.9	2.7	6.2		4.06	4.19	4.35	4.91
B	GATA3 signal intensity			Mitotracker signal intensity			C	Ration p-p53:p53 CD4+ T cells with hydroxyurea					D	MFI mitotracker CD4+ T cells with hydroxyurea
	CTRL	HU		CTRL	HU			CD4	CD4 + HU					CD4	CD4 + HU
	578	550		2744	3295			0.71	0.77					1887	2207
	643	691		3204	2371			0.48	0.61					1802	1767
	592	600		3064	2817			0.62	0.62					1447	6191
	458	620		2553	2693			0.27	0.41					1905	2942
	510	480		2155	2092			0.36	0.57					1507	5104
	480	596		2681	2503									1792	2201
	470	750		1820	2442
	400	575		2892	3048
	421	670		2004	2158
	431	530		2601	2564
	285	588		2011	2745
	402			1993
	328			3859
	683
E	MFI PGC1a CD4+ T cells with hydroxyurea				F	ratio PGC1a, NRF2, SOD3 to bActin CD4+ T cell subsets with hydroxyurea
	CD4	CD4 + HU				PGC1a -	PGC1a+	NrF2-	NRF2+	SOD3-	SOD3+
	948	1183				0.23	0.92	0.51	0.92	0.23	0.94
	751	509				0.81	1.2	0.97	1.01	0.83	1.49
	620	662				1.1	1.52	1.2	2.5	1.08	1.52
	512	673
	558	924
	471	759

## Sheet: Supp Fig 4
A	%siRNA positive cells			B	MFI gata3 with GATA3 siRNA				C	%live cells with siRNA
	CTRL siRNA	GATA3 siRNA			CTRL siRNA	GATA3 siRNA				CTRL siRNA	GATA3 siRNA
	0	25.2			460	298				85	89
	0	56			493	220				75	92
	0	45			550	230				91	83
	0	38								82	79
	0	31
	0	27
E	Tom20 signal intensity			F	Mitochondrial volume				G	Seahorse OCR data basal CD4+ T cells with siRNA			Seahorse SRC data basal CD4+ T cells with siRNA
	Scrambled siRNA	GATA3 siRNA			Scrambled siRNA	GATA3 siRNA				CTRL siRNA	GATA3 siRNA		CTRL siRNA	GATA3 siRNA
	60.767	22.497			40.75	10.75				42.1325	17.849		46.9587	9.24511
	60.144	24.73			52.64	23.498				48.3468	28.0091		71.9146	32.8047
	59.666	22.925			32.98	13.87				59.5531	22		52.5693	28.8097
	57.551	72.007			42.1718	4.6203
	54.512	63.84			45.5521	35.38			H	Seahorse profile CD8+ T cells with siRNA
	72.846	57.035			74.43	28.78				Time (minutes)	Scrambled siRNA							GATA3 siRNA
	83.238	88.083			84.9538	33.1307				1.88452	17.5708	11.729	21.0999	11.7833	4.40618	6.34124	6.59708	8.90372	8.24351	11.516	9.90461	11.7768	9.01087	6.32083	6.99753
	88.576	54.711			76.9535	29.2972				9.46127	15.1326	10.2068	18.5198	9.60338	4.78452	6.39596	5.8602	6.16241	6.36923	9.99929	8.18495	16.8954	7.77212	4.4444	5.99818
	88.274	36.503			69.2417	40.5314				17.0428	15.1863	9.70395	17.3906	8.85249	3.04947	4.27903	3.37701	6.04974	5.67942	9.02374	7.50738	5.01038	5.99477	2.34513	4.32497
	84.82	66.592			55.847	15.4536				24.6139	15.0009	8.97027	16.1877	9.73474	2.70975	3.4968	3.46143	6.25644	5.91997	9.56008	8.07009	7.05607	5.24292	1.60442	4.00885
	77.263	40.506								32.2919	10.0175	1.73311	16.2531	12.1964	3.74672	5.69813	5.99029	0.832368	3.48297	4.73401	13.0809	13.0417	5.85097	3.4382	4.89194
	77.291	55.706								39.8708	11.073	3.22358	14.3307	11.5547	1.68466	3.49189	6.04063	1.19399	6.94765	6.37286	14.0066	7.83554	4.04067	3.51311	7.22146
	76.516	70.498								47.4204	10.8674	2.85298	12.5686	11.0859	2.08577	3.3634	6.77156	1.06378	7.79254	6.37063	13.5141	10.1526	3.10396	4.63993	8.09152
	74.216	68.168								55.0814	10.2423	15.6298	9.98531	19.5029	3.42132	3.07127	11.5135	2.93834	15.8011	16.7577	15.1289	15.6388	3.21279	11.401	15.9126
	71.778	64.377								62.6379	8.59804	12.4077	9.68401	14.7523	2.89234	3.23716	8.21106	3.06745	13.6434	15.4612	16.4976	13.711	3.58382	11.5084	14.821
	96.449	50.009								70.2197	7.93616	11.6099	9.85494	15.1627	3.52188	5.52612	5.72793	2.97214	13.8886	17.6163	17.315	12.0318	3.66321	7.79531	14.1583
	98.594	50.542								77.8676	-3.62715	-0.236591	4.50325	8.98352	2.79504	3.95886	2.74273	-5.93789	0.914044	24.2369	0.547384	10.6188	3.32984	1.48681	3.37523
	97.51	52.9								85.4395	-3.22677	-1.34819	4.73421	29.3394	0.407256	1.60955	0.924942	-6.85714	0.961745	19.4663	2.4886	5.16494	1.39737	-0.32709	2.9672
	96.665	52.419								93.0099	-3.93511	-1.0857	5.5162	2.07275	0.499684	1.8353	0.988524	-7.18849	1.38188	19.5908	2.02944	7.24801	1.62519	0.233182	3.06769
	94.088	40.242
	101.008	43.441
	103.848	47.223
	105.724	50.203
	102.21	57.406
	97.326	55.683
	58.39	51.259
	59.18	43.954
	57.26	65.571
	55	61.085
	51.62	55.411

## Sheet: Supp Fig 5
B	relative mRNA expression of mitochondrail genes from Jurkat T cell with GATA3 siRNA
	AMPK	AMPK+	PGC1a	PGC1a +	SOD3	SOD3 +	NRF1	NRF1 +	NRF2	NRF2 +
	1	1.04864	1	2.83479	1	0.344329	1	0.624752	1	0.486329
	1	1.03539	1	1.09396	1	0.423733	1	0.830013	1	0.670698
	1	1.06687	1	1.58812	1	0.548763	1	1.31655	1	0.654696
	1	1.42114	1	1.05057	1	0.221834	1	0.39414	1	0.539949
	1	1.7416	1	1.77896	1	0.374237	1	0.40969	1	0.651509
	1	1.19947	1	1.23646	1	0.324824	1	0.470705	1	0.861162
C	%pAMPK CD4+ CD27/CD45RA subsets ex vivo					D	%pAMPK CD4+ CD27/CD45RA subsets with aCD3 stimulation
	N	CM	EM	EMRA			N	CM	EM	EMRA
	4.15	8.49	8.99	31.1			11.4	11.6	15.7	34
	5	5.48	7	14			8.08	14.6	28.7	23
	2	3	5	21			0.87	21.5	41.6	29.9
	2	4	5	26			5.34	7.29	11.6	95.2
	4	4	10	24			2.76	25.7	41.9	14
							4	19.8	22.2	51.26
							14.4	34.2	29.9	16.3
							14	29.9	39.5	39.9
							28.2	38.2	41.9	62.5
G

## Sheet: Supp Fig 6
E	MFI c-myc with siRNA			F	MFI mitotracker CD4+ T cells with doxycycline
	CTRL siRNA	GATA3 siRNA			Stim	Stim HU	Stim HU DXC
	1892	2033			1930	4930	887
	3286	3286			1154	3731	1200
	2832	3176			1266	2843	1100
	892	1033			1460	4610	2000
G	MFI mitosox CD4+ T cells with doxycycline				Ratio ROS/mitochondria CD4+ T cells with doxycycline
	Stim	Stim HU	Stim HU DXC		Stim	Stim HU	Stim HU DXC
	1593	2903	7035		1.34093	1.03813	9.92897
	2981	3878	9302		1.38042	0.778076	5.8625
	2826	5057	8405		2.35466	1.36405	8.45636
					1.93562	1.09696	4.2025
H	%annexin CD4+ T cells with doxycycline
	Stim	Stim HU	Stim HU DXC
	26	19	98
	12	9	61
	15	12	89
	22	8	59
